# Supplementary material for: Engineering Ti3C2-MXene Surface Composition for Excellent Li+ Storage Performance
Source: Molecules. 2024 Apr 11;29(8):1731. doi: 10.3390/molecules29081731 (PMC11052082; doi:10.3390/molecules29081731)
Supplement: Supplementary file 1 [file molecules-29-01731-s001.zip]

Archive with 1 entries (1 files):
- molecules-2945093-supplementary.pdf
